# Supplementary material for: Research on complex air leakage method to prevent coal spontaneous combustion in longwall goaf
Source: PLoS One. 2019 Mar 1;14(3):e0213101. doi: 10.1371/journal.pone.0213101 (PMC6396930; doi:10.1371/journal.pone.0213101)
Supplement: S1 File — (XLSX) [file pone.0213101.s001.xlsx]

## Sheet: Sheet1
		Table 1	Variations of gases concentration and air leakage quantity of 81107 working face as mining progressed
		Mining date	Gases concentration at upper corner			Intake air quantity	Return air quantity	Air quantity difference
		(days)	CH4	CO	O2	(m3min-1)	(m3min-1)	(m3min-1)
			(%)	(ppm)	(%)
		1	0	0	20	923	986	63
		2	0.23	6	19.7	845	972	127
		3	0.71	31	18.2	730	991	261
		Table 2	Parameters of the gas in the 81105 gob borehole prior to and following ground grouting
		Gas	CH4	CO2	CO	O2	Temperature	Pressure
			(%)	(%)	(ppm)	(%)	(℃)	(Pa)
		Prior to ground grouting	4.5	2	4800	13	13	1235.63
		Following ground grouting	7	3	0	0	13	1274.86
		Table 3	Parameters of the gas in gob areas adjacent to Dadougou Coal Mine
		Gob area	CH4	CO2	CO	O2	N2	C2H4 (%)	C2H2 (%)	Temperature (℃)	Pressure
			(%)	(%)	(/1,000,000)	(%)	(%)				(Pa)
		14#21105	6.202	3.231	1381	2.12	88.209	0	0	13	706.08
		14#51105	7.267	3.969	1830	1.94	86.587	0	0	13	784.53
		14#21103	7.403	3.418	2588	2.35	86.52	0	0	13	1294.47
		14#51103	6.706	3.331	1137	3.19	86.568	0	0	13	1255.25
		14#21101	8.343	4.523	73	3.07	83.997	0	0	12	608.01
		14#51101	8.773	4.598	42	2.33	84.261	0	0	12	549.17
		Table 4	Cost of ground grouting
		Component	Unit price ($)	Quantity	Time (d)	Cost ($)
		Mud pool and borehole	8700	1	\	8700
		Water pool and pump	5800	1	\	5800
		Workers	14.5/d	20	60	17400
		Loess	2.35/m3	200m3/d	60	28200
		Diesel oil	0.94/L	60L/d	60	3384
		Others	\	\	\	1000
		Sum	\	\	\	64484
		Table 5	Cost of pressure balance method
		Component	Unit price ($)	Quantity	Time (d)	Cost ($)
		local fan	Already owned	4	\	\
		regulating air doors	2900	2	\	5800
		plain air doors	2900	2	\	5800
		Power	0.14/kW	7200 kW /d	60	60480
		Workers	Already owned	\	60	\
		Others	\	\	\	500
		Sum	\	\	\	72580
		Table 6	Cost of ground fissures sealing
		Component	Unit price ($)	Quantity	Time (d)	Cost ($)
		Workers	14.5/d	5	30	2175
		Loess	2.35/m3	80m3/d	30	5640
		Diesel oil	0.94/L	24L/d	30	676.8
		Others	\	\	\	500
		Sum	\	\	\	8991.8
		Table 7	Cost of comprehensive method
		Component	Cost ($)
		pressure balance method	72580
		ground grouting	64484
		Cost of ground fissures sealing	8991.8
		Others	500
		Sum	146556
		Table 8	Air quantity variation of intake and return air flow in 81107 working face following pressure balance execution
		Mining date	Gases concentration at upper corner			Intake air quantity	Return air quantity	Air quantity difference	Intake air Pressure	Return air Pressure
		(days)	CH4	CO	O2	(m3min-1)	(m3min-1)	(m3min-1)	Pa	Pa
			(%)	(ppm)	(%)
		4	0.26	0	20	860	932	72	720	750
		5	0.52	0	19.4	847	925	78	740	780
		6	0.35	0	20	802	879	77	840	860
		7	0.66	0	19.2	771	883	112	900	920
		8	0.34	0	20	762	838	76	950	1000
		29	0.37	0	20	827	885	58	1000	1080
		86	0.21	0	20	780	816	36	860	900
			Table 9	Variations of CO concentration in gob areas prior to and following proposed methods
			Gob area	Mining date (days)
				1	2	3	6	20	30	40	50	55	60
			81101-1#	66	73	95	85	80	66	43	28	4	0
			81101-2#	30	36	50	45	42	38	27	12	0	0
			81103-3#	2530	2587	2728	2651	2633	1836	832	295	22	0
			81103-4#	1100	1275	1464	1402	1389	923	321	85	14	0
			81107-5#	1370	1457	1595	1526	1518	1063	469	124	18	0
			81107-6#	1780	1835	1974	1892	1867	1138	583	206	20	0
			Table 10	Variations of O2 concentration in gob areas prior to and following proposed methods
			Gob area	Mining date (days)
				1	2	3	6	20	30	40	50	55	60
			81101-1#	3.4	4	6	5.4	5	4	2	1	0	0
			81101-2#	2.8	3	4.8	4.2	4	3	2	1	0	0
			81103-3#	1.8	2.2	4.5	4	4	3	1	0	0	0
			81103-4#	4	4.5	6.5	5.5	5.2	4.5	3	1	0	0
			81107-5#	1.5	2	3.5	3	2.9	2	1	0	0	0
			81107-6#	2.3	2.8	4	3.5	3.2	2	1	0	0	0
			Table 11	Variations of CO concentrations in the 81107 working face
			Working face	Mining date (days)
				1	2	3	6	20	30	40	50	55	60
			81107	0	6	31	2	0	0	0	0	0	0
			Table 12	Variations of O2 concentrations in the 81107 working face
			Working face	Mining date (days)
				1	2	3	6	20	30	40	50	55	60
			81107	20	19.7	18.2	19.4	20	20	20	20	20	20
